# Supplementary material for: An Introduction to Cystoscopy for OB/GYN Residents
Source: MedEdPORTAL. 2022 Feb 7;18:11220. doi: 10.15766/mep_2374-8265.11220 (PMC8818811; doi:10.15766/mep_2374-8265.11220)
Supplement: Supplementary file 1 — Instructors Guide.docxStation Details.docxCourse Checklist.docxEvaluation Forms.docx [file mep_2374-8265.11220-s001.zip]

Archive with 5 entries (5 files):
- C. Course Checklist.docx
- D. Evaluation Forms.docx
- A. Instructors Guide.docx
- B. Station Details.docx
- Educational_Summary_Report_11220.pdf
